# Supplementary material for: Concurrent targeting of glycolysis in bacteria and host cell inflammation in septic arthritis
Source: EMBO Mol Med. 2022 Nov 10;14(12):e15284. doi: 10.15252/emmm.202115284 (PMC9728052; doi:10.15252/emmm.202115284)
Supplement: Supplementary file 3 — Movie EV1 [file EMMM-14-e15284-s001.zip]

Archive with 5 entries (4 files):
- Movie EV1.mp4
- __MACOSX/
- __MACOSX/._Movie EV1.mp4
- Movie EV1.txt
- __MACOSX/._Movie EV1.txt
