# Supplementary material for: Concurrent targeting of glycolysis in bacteria and host cell inflammation in septic arthritis
Source: EMBO Mol Med. 2022 Nov 10;14(12):e15284. doi: 10.15252/emmm.202115284 (PMC9728052; doi:10.15252/emmm.202115284)
Supplement: Supplementary file 3 — Movie EV1 [file EMMM-14-e15284-s001.zip › Movie EV1.txt]

Movie EV1. Analysis of DMF effect on MRSA growth, which is related to Fig EV4A.
