# Supplementary material for: Concurrent targeting of glycolysis in bacteria and host cell inflammation in septic arthritis
Source: EMBO Mol Med. 2022 Nov 10;14(12):e15284. doi: 10.15252/emmm.202115284 (PMC9728052; doi:10.15252/emmm.202115284)
Supplement: Supplementary file 4 — Movie EV2 [file EMMM-14-e15284-s009.zip › Movie EV2.txt]

Movie EV2. Analysis of DMF effect on intracellular MRSA growth, which is related to Fig 5J.
