# Supplementary material for: Concurrent targeting of glycolysis in bacteria and host cell inflammation in septic arthritis
Source: EMBO Mol Med. 2022 Nov 10;14(12):e15284. doi: 10.15252/emmm.202115284 (PMC9728052; doi:10.15252/emmm.202115284)
Supplement: Supplementary file 5 — Source Data for Expanded View [file EMMM-14-e15284-s006.zip]

Archive with 4 entries (4 files):
- Fig_EV_3B.TIF
- __MACOSX/._Fig_EV_3B.TIF
- Fig_EV_1B.TIF
- __MACOSX/._Fig_EV_1B.TIF
